# Supplementary material for: Human Lower Limb Joint Biomechanics in Daily Life Activities: A Literature Based Requirement Analysis for Anthropomorphic Robot Design
Source: Front Robot AI. 2020 Feb 11;7:13. doi: 10.3389/frobt.2020.00013 (PMC7805781; doi:10.3389/frobt.2020.00013)
Supplement: Supplementary file 1 [file Data_Sheet_1.ZIP]

Archive with 1 entries (1 files):
- Data.mat
